# Supplementary material for: Comparative Analysis of Vectorial Capacity Among Triatoma brasiliensis brasiliensis, Triatoma juazeirensis, and Their Experimental Hybrids
Source: Microorganisms. 2025 Apr 29;13(5):1025. doi: 10.3390/microorganisms13051025 (PMC12113711; doi:10.3390/microorganisms13051025)
Supplement: Supplementary file 1 [file microorganisms-13-01025-s001.zip]

Archive with 1 entries (1 files):
- microorganisms-3597199-supplementary.xlsx
