# Supplementary material for: Comparative Analysis of Vectorial Capacity Among Triatoma brasiliensis brasiliensis, Triatoma juazeirensis, and Their Experimental Hybrids
Source: Microorganisms. 2025 Apr 29;13(5):1025. doi: 10.3390/microorganisms13051025 (PMC12113711; doi:10.3390/microorganisms13051025)
Supplement: Supplementary file 1 [file microorganisms-13-01025-s001.zip › microorganisms-3597199-supplementary.xlsx]

## Sheet: Planilha1
Table S1: Relationship of averages calculated over the weeks for food, defecation and weight
Sp	Week	Start feeding	Feeding duration	Defecation	Weight
Hbj	1	00:01:24	00:43:08.433000	00:43:08.433000	234.013
Hbj	2	00:02:16.385000	00:43:08	00:43:08	163
Hbj	3	00:03:34.105000	00:30:58.842000	00:30:58.842000	69
Hbj	4	00:05:19.600000	00:26:33.200000	00:26:33.200000	22.0933
Hbj	5	00:07:12.125000	00:20:20.875000	00:20:20.875000	16.83
Hjb	1	00:01:52.091000	00:59:48.182000	00:59:48.182000	90.2917
Hjb	2	00:03:28.923000	00:44:41.231000	00:44:41.231000	106
Hjb	3	00:08:35	01:06:21.333000	01:06:21.333000	12.35
Hjb	4	00:06:49.667000	00:30:35.167000	00:30:35.167000	19.6583
Hjb	5	00:04:52.667000	00:28:21	00:28:21	28.675
T. b. brasiliensis	1	00:01:53.478000	00:47:02.348000	00:47:02.348000	118.85
T. b. brasiliensis	2	00:02:25.286000	00:44:45.286000	00:44:45.286000	133
T. b. brasiliensis	3	00:02:05.696000	00:44:35.826000	00:44:35.826000	62.7276
T. b. brasiliensis	4	00:04:24.375000	00:31:22.500000	00:31:22.500000	*
T. b. brasiliensis	5	00:05:10.385000	00:26:45.462000	00:26:45.462000	*
T. juazerensis	1	00:00:56.517000	00:56:14.103000	00:56:14	281.443
T. juazerensis	2	00:02:20.500000	00:28:56.357000	00:28:56.357000	140
T. juazerensis	3	00:03:00.929000	00:35:36.643000	00:35:36.643000	69.7172
T. juazerensis	4	00:03:24.273000	00:12:08.455000	00:12:08.455000	21.3552
T. juazerensis	5	00:07:30.444000	00:21:18.778000	00:21:19	21.6345
* Dead specimens
Hjb: Hybrids between ♀ T. juazeirensis x ♂ T. b. brasiliensis
Hbj: Hybrids between ♀ T. b. brasiliensis x ♂ T. juazeirensis
Table S2: Dataset on feeding time and defecation quantity of specimens
	Week 1						Week 2					Week 3					Week 4					Week 5
No. of specimens	Sp	Start feeding	1st Def	2ª Def	3ª Def	End	Start feeding	1st Def	2ª Def	3ª Def	End	Start feeding	1st Def	2ª Def	3ª Def	End	Start feeding	1st Def	2ª Def	3ª Def	End	Start feeding	1st Def	2ª Def	3ª Def	End
1	Hbj	00:00:29	00:52:00			00:42:50
2	Hbj	00:00:33	00:47:05			02:51:50	00:00:01				02:22:21	00:01:13	00:41:30			00:38:38	00:11:08				00:18:10
3	Hbj	00:00:21	00:47:38			00:46:23	00:00:25	00:11:20			00:56:12
4	Hbj	00:00:01	00:19:26			00:12:57	00:02:34	00:59:24			00:55:40	00:03:00				00:25:04
5	Hbj	00:01:04				00:25:23	00:11:38	00:35:43			00:27:46
6	Hbj	00:05:50	00:55:50	01:22:20		01:12:47	00:04:00				00:48:00
7	Hbj	00:02:52				00:19:54	00:01:40	00:45:21			00:44:34	00:03:31				00:14:40
8	Hbj	00:01:46				00:27:50	00:00:08				00:14:04
9	Hbj	00:00:01				00:40:50	00:00:59				01:16:53	00:00:25				01:13:10						00:04:04				00:56:32
10	Hbj	00:04:48	01:07:22	01:08:35		01:07:20
11	Hbj	00:00:05	00:41:33			00:39:31	00:11:30				01:08:55
12	Hbj	00:05:00	01:10:00			01:46:33	00:06:12				01:16:55
13	Hbj	00:00:10	00:59:31	01:11:32	01:16:50	01:11:20	00:00:13				00:16:21
14	Hbj	00:01:20				00:10:45	00:00:03				01:15:44	00:10:00				01:51:45	00:04:12	00:41:40	00:46:50		01:20:00	00:10:32				00:27:00
15	Hbj	00:02:50	00:30:00			00:53:19	00:01:00	00:45:20			00:44:55	00:04:30	00:25:29			00:20:48
16	Hbj	00:00:30				00:43:40
17	Hbj	00:00:25	00:15:20	00:19:37		00:14:46
18	Hbj	00:04:07	00:31:32			00:30:33
19	Hbj	00:00:19	00:55:37	01:19:30		01:19:26
20	Hjb	00:00:03	01:41:26			03:14:00	00:00:22				01:07:50						00:04:35				00:50:28
21	Hjb	00:00:15	00:45:34			00:40:58	00:02:45				03:04:18	00:06:10	01:50:00			02:22:50	00:02:45				00:26:50
22	Hjb	00:02:26	00:29:20	00:44:10		00:57:11	00:04:25	00:28:37			00:28:29											00:08:26	00:38:49			00:36:30
23	Hjb	00:00:17				01:19:17	00:00:02				00:24:55	00:04:22				00:33:50	00:03:02				00:12:59	00:01:27				00:12:30
24	Hjb	00:01:36	00:58:59	01:45:36		01:58:46	00:02:11				00:50:33	00:12:52				01:13:16						00:02:49	00:38:30			00:30:50
25	Hjb	00:03:00	00:08:01			00:45:29	00:07:59				00:25:15											00:04:44				00:36:40
26	Hjb	00:02:37				00:25:24	00:08:48	00:50:06			00:42:09	00:14:58				00:34:20
27	Hjb	00:00:00					00:03:02				00:45:55	00:12:28				00:15:00	00:05:36				00:23:00	00:09:50				00:22:30
28	Hjb	00:01:26	00:58:25			00:54:34	00:07:22				00:18:25						00:10:00				00:38:00
29	Hjb	00:04:53	01:09:03			01:05:20	00:00:31				01:09:10	00:00:40				02:35:11	00:18:00				01:20:15	00:02:00				01:10:01
30	Hjb	00:00:00					00:01:00				00:25:45
31	T. b. brasiliensis	00:01:59	01:11:20			02:15:49
32	T. b. brasiliensis	00:02:00	00:58:38	01:02:37		00:57:42	00:01:11				00:26:18						00:09:44				00:13:33
33	T. b. brasiliensis	00:01:00	00:24:50			00:24:19	00:00:21				00:51:11	00:04:09				00:57:43	00:01:20	00:42:51			01:37:10	00:02:15				00:20:33
34	T. b. brasiliensis	00:00:13				01:14:21	00:00:03	00:29:02	00:44:58		00:40:39	00:03:30				03:38:58						00:02:29				01:19:21
35	T. b. brasiliensis	00:00:28				00:54:04	00:05:21				00:38:09	00:04:17				00:45:01						00:05:20				00:19:00
36	T. b. brasiliensis	00:07:00	00:27:56			00:27:47	00:03:25	00:18:50			00:16:34	00:00:25				00:44:00
37	T. b. brasiliensis	00:00:16	00:30:06			00:29:50	00:00:25	02:05:47			02:33:07	00:06:28	00:22:17			00:13:54						00:04:40				00:04:59
38	T. b. brasiliensis	00:00:51	00:24:38			00:24:28	00:03:20	00:25:10			00:39:30	00:01:31	01:06:47			00:57:58
39	T. b. brasiliensis	00:00:18	00:40:13	00:49:59		00:40:03	00:00:07				00:58:19	00:04:13	00:33:35			00:29:36	00:04:10	00:10:00			00:18:08	00:12:00				00:23:20
40	T. b. brasiliensis	00:00:25	00:38:53			01:02:30	00:06:50	00:28:00			00:27:39	00:01:25				02:22:51
41	T. b. brasiliensis	00:01:32				01:08:20	00:00:03				00:14:16		00:15:00				00:00:04				00:39:53	00:00:45				01:30:20
42	T. b. brasiliensis	00:01:56				00:33:20	00:00:06	00:27:00			00:26:30						00:12:36				00:24:45
43	T. b. brasiliensis	00:02:05				00:24:21	00:08:02	00:49:59			00:49:56
44	T. b. brasiliensis	00:00:20	00:50:04	01:14:30		01:14:00	00:00:13	00:50:45			00:47:33	00:03:00				00:16:00	00:10:34				00:24:09	00:00:40				00:00:58
45	T. b. brasiliensis	00:00:12	00:30:03			00:30:00	00:00:40	00:21:48			00:21:45	00:00:30	00:08:54			00:08:50						00:07:25	00:34:18			00:27:50
46	T. juazerensis	00:01:50				00:46:00	00:13:00	01:08:10			01:08:00	00:02:40				00:39:20	00:01:54				00:07:29
47	T. juazerensis	00:00:48	00:23:16			00:25:30	00:01:54	00:52:43			00:52:06
48	T. juazerensis	00:01:16				01:49:09	*
49	T. juazerensis	00:00:10	00:22:46			00:22:41	00:02:50				00:08:16	00:11:12	00:43:00			00:33:37
50	T. juazerensis	00:00:58				00:34:50	00:05:43				00:30:29	00:01:05	00:37:45			00:37:30	00:07:40	00:22:04			00:15:39	00:11:35				00:12:43
51	T. juazerensis	00:00:15	01:21:10			01:17:05	00:01:50	00:33:20			00:32:05
52	T. juazerensis	00:00:12	00:40:22			00:40:13	00:02:38	00:16:26			00:54:15	00:01:06	01:20:25	01:30:12		01:19:47
53	T. juazerensis	00:02:54	01:24:33			01:31:30	00:00:16				00:22:14						00:02:16				00:18:00	00:06:43				00:53:15
54	T. juazerensis	00:00:37				02:01:50	00:01:04				00:58:15						00:01:00				00:08:00
55	T. juazerensis	00:00:15				01:59:25	00:00:30				01:05:58
56	T. juazerensis	00:01:11				00:43:06	00:00:18	00:41:12			00:40:00						00:04:20				00:20:00
57	T. juazerensis	00:00:50	00:35:05			00:34:26	00:03:50				00:18:46
58	T. juazerensis	00:00:43	01:00:05			00:59:00						00:07:22	00:55:43			00:55:30	00:02:04	00:18:09			00:11:33
59	T. juazerensis	00:00:33				00:17:48	00:01:06				00:28:58	00:00:01	00:24:51			00:14:28
60	T. juazerensis	00:00:20	00:27:26			00:26:34	00:02:40	00:35:00			00:31:07	00:02:10	00:40:20	00:40:24		00:36:48
Hjb: Hybrids between ♀ T. juazeirensis x ♂ T. b. brasiliensis
Hbj: Hybrids between ♀ T. b. brasiliensis x ♂ T. juazeirensis
